# Supplementary material for: The Alteration of m6A Modification at the Transcriptome-Wide Level in Human Villi During Spontaneous Abortion in the First Trimester
Source: Front Genet. 2022 Jun 8;13:861853. doi: 10.3389/fgene.2022.861853 (PMC9215105; doi:10.3389/fgene.2022.861853)
Supplement: Supplementary file 1 [file Table1.xlsx]

## Sheet: Table S1
Table S1. 35 genes with differentially methylated m6A peaks and synchronously differential expression in spontaneous abortion.
Gene name	Log2FoldChange (Methylation)	Methylation	Log2FoldChange (Geneexpression)	Gene expression	Condition
PDK4	0.837566	up	2.06834	up	hyper-up
HIVEP2	0.736084	up	1.10679	up	hyper-up
MXD1	0.7758	up	1.60055	up	hyper-up
FAM107B	0.600391	up	0.938296	up	hyper-up
DNAJB11	0.834058	up	-1.27169	down	hyper-down
MAP3K8	1.34571	up	1.14387	up	hyper-up
SH3D19	1.01509	up	0.986816	up	hyper-up
RHOU	0.678003	up	1.64003	up	hyper-up
LRRFIP1	3.17742	up	0.927238	up	hyper-up
TRIM45	2.21352	up	1.66863	up	hyper-up
HAPLN1	0.888164	up	-1.71729	down	hyper-down
IGFBP3	0.600196	up	1.40843	up	hyper-up
ITPRIP	0.875014	up	1.52799	up	hyper-up
NOCT	0.659568	up	0.949172	up	hyper-up
NR3C2	1.20772	up	2.12211	up	hyper-up
KLF10	0.683981	up	1.2004	up	hyper-up
TTN	0.647304	up	-0.879432	down	hyper-down
CNST	0.709345	up	1.11294	up	hyper-up
ELF3	0.667211	up	1.54977	up	hyper-up
ANGPTL4	0.689728	up	1.32773	up	hyper-up
AKAP13	0.838345	up	1.16898	up	hyper-up
C/EBPβ	0.764883	up	1.11867	up	hyper-up
MIR4435-2HG	0.905446	up	1.06516	up	hyper-up
FUCA1	0.608749	up	-1.05078	down	hyper-down
MUC16	1.7868	up	1.73486	up	hyper-up
SPATA13	0.713192	up	1.15044	up	hyper-up
SOCS3	0.674689	up	2.12118	up	hyper-up
SP140L	0.62443	up	1.52981	up	hyper-up
FAT4	4.81528	up	-1.82941	down	hyper-down
SLC22A5	0.676553	up	0.994723	up	hyper-up
UCA1	1.01026	up	1.64065	up	hyper-up
HDAC2-AS2	-0.938671	down	2.38045	up	hypo-up
AC013463.2	1.20629	up	1.4896	up	hyper-up
LINC00294	1.52616	up	1.36046	up	hyper-up
PCDH11X	-0.822948	down	-1.40796	down	hypo-down
